# Supplementary material for: Ferrostatin-1 facilitated neurological functional rehabilitation of spinal cord injury mice by inhibiting ferroptosis
Source: Eur J Med Res. 2023 Sep 11;28:336. doi: 10.1186/s40001-023-01264-7 (PMC10494332; doi:10.1186/s40001-023-01264-7)
Supplement: Supplementary file 1 — Additional file 1: The original Western blot data of Nrf2/HO-1 signaling pathway change with Ferrostatin-1 and Ferrostatin-1 + Spinosin administration. [file 40001_2023_1264_MOESM1_ESM.zip]

Archive with 9 entries (8 files):
- figure 3 WB/
- figure 3 WB/GPX4-1.JPG
- figure 3 WB/GPX4-1灰.tif
- figure 3 WB/HO-1-1.JPG
- figure 3 WB/HO-1-1灰.tif
- figure 3 WB/NRF2-1.JPG
- figure 3 WB/NRF2-1灰.tif
- figure 3 WB/actin-1.JPG
- figure 3 WB/actin-1灰.tif
